# Supplementary material for: NMR Investigation of the Interaction of Three Non-Steroidal Anti-Inflammatory Drugs with Human Serum Albumin
Source: Molecules. 2022 Oct 6;27(19):6647. doi: 10.3390/molecules27196647 (PMC9571845; doi:10.3390/molecules27196647)
Supplement: Supplementary file 1 [file molecules-27-06647-s001.zip]

Archive with 1 entries (1 files):
- molecules-1918690-supplementary.pdf
